# Supplementary material for: Molecular mapping and inheritance of restoration of fertility (Rf) in A4 hybrid system in pigeonpea (Cajanus cajan (L.) Millsp.)
Source: Theor Appl Genet. 2018 Apr 28;131(8):1605–14. doi: 10.1007/s00122-018-3101-y (PMC6061154; doi:10.1007/s00122-018-3101-y)
Supplement: Supplementary file 6 — ESM Table 1 Sequencing data generated on parental lines and F2 plants (XLSX 15 kb) [file 122_2018_3101_MOESM6_ESM.xlsx]

## Sheet: ESM Table 1
ESM Table1. Sequencing data generated on parental lines and F2s
DNAsample	No of reads	Data ( in mb)
ICPA 2039	2745012	606.732
ICPL 87119	1898871	446.019
F2_189	2301596	232.461
F2_190	2247886	227.036
F2_191	2953244	298.278
F2_192	2808452	283.654
F2_193	1416311	143.047
F2_194	2166275	218.794
F2_195	2293957	231.69
F2_196	2166667	218.833
F2_197	1984640	200.449
F2_198	1434092	144.843
F2_199	2557406	258.298
F2_200	1481431	149.625
F2_201	1939773	195.917
F2_202	1328846	134.213
F2_204	2257223	227.98
F2_205	2125243	214.65
F2_206	2838809	286.72
F2_207	2005435	202.549
F2_208	3363434	339.707
F2_209	2635400	266.175
F2_210	1406376	142.044
F2_211	2186161	220.802
F2_212	2395794	241.975
F2_213	1937593	195.697
F2_216	1601474	161.749
F2_218	2678584	270.537
F2_219	1289986	130.289
F2_220	1526996	154.227
F2_221	1917765	193.694
F2_222	938123	94.7504
F2_223	877536	88.6311
F2_224	829619	83.7915
F2_225	1901401	192.042
F2_226	1923748	194.299
F2_227	2422404	244.663
F2_228	1531684	154.7
F2_229	1379401	139.32
F2_230	1458212	147.279
F2_231	1705904	172.296
F2_232	2013243	203.338
F2_233	1298185	131.117
F2_234	1178954	119.074
F2_235	1319226	133.242
F2_236	1510386	152.549
F2_237	1980922	200.073
F2_238	1252423	126.495
F2_239	1268156	128.084
F2_240	2467733	249.241
F2_241	1897341	191.631
F2_242	1423886	143.812
F2_243	1863912	188.255
F2_244	1373661	138.74
F2_245	2119403	214.06
F2_246	2241701	226.412
F2_247	1897068	191.604
F2_248	1957745	197.732
F2_249	2489338	251.423
F2_250	2089221	211.011
F2_251	2177255	219.903
F2_252	1347246	136.072
F2_253	2015831	203.599
F2_254	1952700	197.223
F2_255	1184783	119.663
F2_256	1264894	127.754
F2_257	1884971	190.382
F2_258	1390561	140.447
F2_259	1563107	157.874
F2_260	1568387	158.407
F2_261	2074786	209.553
F2_262	2199072	222.106
F2_263	2173891	219.563
F2_264	1326306	133.957
F2_265	1838633	185.702
F2_266	1409904	142.4
F2_267	1457668	147.224
F2_268	1822612	184.084
F2_269	2616535	264.27
F2_270	2004898	202.495
F2_271	2072099	209.282
F2_272	1596874	161.284
F2_273	1149706	116.12
F2_274	1727777	174.505
F2_275	1409887	142.399
F2_276	1033403	104.374
F2_277	1018401	102.859
F2_279	1167126	117.88
F2_283	1784551	180.24
F2_284	2384691	240.854
F2_285	3348391	338.187
F2_286	3419376	345.357
F2_287	1626694	164.296
F2_288	2992635	302.256
F2_289	2438002	246.238
F2_290	3897917	393.69
F2_291	873286	88.2019
F2_292	223236	22.5468
F2_293	1492803	150.773
F2_294	1319113	133.23
F2_295	1136087	114.745
F2_296	1006894	101.696
F2_297	1005123	101.517
F2_298	872468	88.1193
F2_299	1302723	131.575
F2_300	2274765	229.751
F2_301	1388050	140.193
F2_302	3134102	316.544
F2_303	1311575	132.469
F2_305	2201648	222.366
F2_306	1665960	168.262
F2_307	2174409	219.615
F2_308	1587512	160.339
F2_309	1546455	156.192
F2_310	2513062	253.819
F2_311	764510	77.2155
F2_312	2328100	235.138
F2_313	1593041	160.897
F2_314	1317466	133.064
F2_315	2083462	210.43
F2_316	2013764	203.39
F2_317	1481564	149.638
F2_318	1514129	152.927
F2_319	1368966	138.266
F2_320	882389	89.1213
F2_321	2095088	211.604
F2_322	2023908	204.415
F2_323	1581315	159.713
F2_324	1508903	152.399
F2_325	1107381	111.845
F2_326	1735834	175.319
F2_327	1673121	168.985
F2_328	790759	79.8667
F2_329	1680554	169.736
F2_330	1497890	151.287
F2_331	2152921	217.445
F2_332	2433459	245.779
F2_333	1532743	154.807
F2_334	1495883	151.084
F2_335	1963188	198.282
F2_336	2545258	257.071
F2_337	2361891	238.551
F2_338	1824633	184.288
F2_339	1613705	162.984
F2_340	1657466	167.404
F2_341	1468909	148.36
F2_342	2421141	244.535
F2_343	2463883	248.852
F2_344	2306193	232.925
F2_345	1864121	188.276
F2_346	1527404	154.268
F2_347	1602328	161.835
F2_348	2081068	210.188
F2_349	1197537	120.951
F2_350	877939	88.6718
F2_351	1355808	136.937
F2_352	1047544	105.802
F2_353	2775655	280.341
F2_354	1310328	132.343
F2_355	2129745	215.104
F2_356	2083005	210.384
F2_357	1430834	144.514
F2_358	2289851	231.275
F2_359	2322588	234.581
F2_360	1610836	162.694
F2_361	1020925	103.113
F2_362	1741295	175.871
F2_363	3092199	312.312
F2_364	3098173	312.915
F2_365	2582297	260.812
F2_366	2152029	217.355
F2_367	1387228	140.11
F2_368	1204066	121.611
F2_369	1625881	164.214
F2_370	1370355	138.406
F2_371	1425604	143.986
F2_372	1138420	114.98
F2_373	1134781	114.613
Total	321635370	33068.9
Max	3897917
Min	223236
Av	1.80109e+06
