# Supplementary material for: Molecular mapping and inheritance of restoration of fertility (Rf) in A4 hybrid system in pigeonpea (Cajanus cajan (L.) Millsp.)
Source: Theor Appl Genet. 2018 Apr 28;131(8):1605–14. doi: 10.1007/s00122-018-3101-y (PMC6061154; doi:10.1007/s00122-018-3101-y)
Supplement: Supplementary file 7 — ESM Table 2 Sequence variations detected in the QTL region (XLSX 37 kb) [file 122_2018_3101_MOESM7_ESM.xlsx]

## Sheet: ESM Table 2
	ESM Table 2. Sequence variations detected in QTL region
Chr	Pos	Ref/Alt	Chr	Pos	Qual	ICPB2039	ICPB2043	ICPL20097	ICPL20098	ICPL87051	Ref	Alt	Gene_id	Type	Effect	Amino	Uniprot_id|Protein_name|Gene_name|Organism|Features|Pathway|Subcellular_location|GO_BP|GO_MF|GO_CC|GO_Ids|Development|Induction|Tissue_specificity|Domain|Protein_Family|InterPro|KEGG
CcLG08	5671157	TAAAAAAA/TAAAAAAAA	8	5671157	43.8	TAAAAAAA	TAAAAAAA	TAAAAAAA/TAAAAAAAA	TAAAAAAAA	TAAAAAAAA	TAAAAAAA	TAAAAAAAA			INTERGENIC
CcLG08	5716588	TAACAGCTCAGCCTTACGGCCTACAACAG/TAACAGCTCAGCCTTACGGCCTACAACAGCTCAGCCTTACGGCCTACAACAG	8	5716588	66.7	TAACAGCTCAGCCTTACGGCCTACAACAGCTCAGCCTTACGGCCTACAACAG	TAACAGCTCAGCCTTACGGCCTACAACAGCTCAGCCTTACGGCCTACAACAG	TAACAGCTCAGCCTTACGGCCTACAACAG/TAACAGCTCAGCCTTACGGCCTACAACAGCTCAGCCTTACGGCCTACAACAG	TAACAGCTCAGCCTTACGGCCTACAACAGCTCAGCCTTACGGCCTACAACAG	TAACAGCTCAGCCTTACGGCCTACAACAGCTCAGCCTTACGGCCTACAACAG	TAACAGCTCAGCCTTACGGCCTACAACAG	TAACAGCTCAGCCTTACGGCCTACAACAGCTCAGCCTTACGGCCTACAACAG			INTERGENIC
CcLG08	5955343	CAAAAAAAA/CAAAAAAAAA	8	5955343	42	CAAAAAAAA	CAAAAAAAA	CAAAAAAAAA	CAAAAAAAA	CAAAAAAAA	CAAAAAAAA	CAAAAAAAAA			INTERGENIC
CcLG08	5956826	CTTA/CTTAATTA	8	5956826	141	CTTA	CTTA	CTTAATTA	CTTA	CTTA	CTTA	CTTAATTA	C.cajan_15926		FRAME_SHIFT	-/TAAT	P04793|17.5 kDa class I heat shock protein (HSP 17.5-M)|HSP17.5-M|Glycine max (Soybean) (Glycine hispida)|Chain (1)||SUBCELLULAR LOCATION: Cytoplasm.|response to stress||cytoplasm|GO:0005737; GO:0006950|||||Small heat shock protein (HSP20) family|IPR002068;IPR008978;|gmx:100791172;
CcLG08	5966414	GATATATATATATATATATATATATATAT/GATATATATATATATATATATATATAT	8	5966414	34.7	GATATATATATATATATATATATATATAT	GATATATATATATATATATATATATATAT	GATATATATATATATATATATATATATAT/GATATATATATATATATATATATATAT	GATATATATATATATATATATATATATAT	GATATATATATATATATATATATATATAT	GATATATATATATATATATATATATATAT	GATATATATATATATATATATATATAT			INTERGENIC
CcLG08	6084937	AATATATATATATATA/AATATATATATATATATA	8	6084937	107	AATATATATATATATA	AATATATATATATATA	AATATATATATATATATA	AATATATATATATATA	AATATATATATATATA	AATATATATATATATA	AATATATATATATATATA	C.cajan_15937		INTRON		Q5VYS8|Terminal uridylyltransferase 7 (TUTase 7) (EC 2.7.7.52) (Zinc finger CCHC domain-containing protein 6)|ZCCHC6 HS2 KIAA1711 TUT7|Homo sapiens (Human)|Alternative sequence (9); Chain (1); Compositional bias (3); Domain (2); Erroneous initiation (2); Metal binding (2); Modified residue (4); Natural variant (1); Sequence conflict (9); Zinc finger (3)|||RNA 3'-end processing; RNA uridylyltransf…
CcLG08	6160706	CTT/C	8	6160706	138	CTT	CTT	CTT/C	CTT	CTT	CTT	C			INTERGENIC
CcLG08	6264856	CATATATATATATATATATATAT/CATATATATATATATAT	8	6264856	999	CATATATATATATATAT	CATATATATATATATAT	CATATATATATATATATATATAT/CATATATATATATATAT	CATATATATATATATATATATAT/CATATATATATATATAT	CATATATATATATATATATATAT/CATATATATATATATAT	CATATATATATATATATATATAT	CATATATATATATATAT			INTERGENIC
CcLG08	6382637	C/G	8	6382637	999	G	G	C	C	C	C	G			INTERGENIC
CcLG08	6382666	T/A	8	6382666	999	A	A	T	T	T	T	A			INTERGENIC
CcLG08	6382741	CATATATAT/CATATATATAT	8	6382741	999	CATATATATAT	CATATATATAT	CATATATAT/CATATATATAT	CATATATAT	CATATATAT	CATATATAT	CATATATATAT			INTERGENIC
CcLG08	6384130	GAAA/GAAAA	8	6384130	123	GAAAA	GAAAA	GAAA/GAAAA	GAAA	GAAA	GAAA	GAAAA	C.cajan_15957		INTRON		Q9LTD8|DUF21 domain-containing protein At5g52790 (CBS domain-containing protein CBSDUF5)|CBSDUF5 At5g52790 F6N7.28|Arabidopsis thaliana (Mouse-ear cress)|Chain (1); Domain (4); Erroneous gene model prediction (1); Frameshift (1); Glycosylation (2); Sequence conflict (1); Topological domain (5); Transmembrane (4)||SUBCELLULAR LOCATION: Membrane {ECO:0000305}; Multi-pass membrane protein {ECO:00003…
CcLG08	6384677	A/C	8	6384677	126	C	C	A	A	A	A	C	C.cajan_15957		INTRON		Q9LTD8|DUF21 domain-containing protein At5g52790 (CBS domain-containing protein CBSDUF5)|CBSDUF5 At5g52790 F6N7.28|Arabidopsis thaliana (Mouse-ear cress)|Chain (1); Domain (4); Erroneous gene model prediction (1); Frameshift (1); Glycosylation (2); Sequence conflict (1); Topological domain (5); Transmembrane (4)||SUBCELLULAR LOCATION: Membrane {ECO:0000305}; Multi-pass membrane protein {ECO:00003…
CcLG08	6384689	G/T	8	6384689	999	T	T	G	G	G	G	T	C.cajan_15957		INTRON		Q9LTD8|DUF21 domain-containing protein At5g52790 (CBS domain-containing protein CBSDUF5)|CBSDUF5 At5g52790 F6N7.28|Arabidopsis thaliana (Mouse-ear cress)|Chain (1); Domain (4); Erroneous gene model prediction (1); Frameshift (1); Glycosylation (2); Sequence conflict (1); Topological domain (5); Transmembrane (4)||SUBCELLULAR LOCATION: Membrane {ECO:0000305}; Multi-pass membrane protein {ECO:00003…
CcLG08	6384829	A/G	8	6384829	98.3	G	G	A	A	A	A	G	C.cajan_15957	MISSENSE	NON_SYNONYMOUS_CODING	aTt/aCt	Q9LTD8|DUF21 domain-containing protein At5g52790 (CBS domain-containing protein CBSDUF5)|CBSDUF5 At5g52790 F6N7.28|Arabidopsis thaliana (Mouse-ear cress)|Chain (1); Domain (4); Erroneous gene model prediction (1); Frameshift (1); Glycosylation (2); Sequence conflict (1); Topological domain (5); Transmembrane (4)||SUBCELLULAR LOCATION: Membrane {ECO:0000305}; Multi-pass membrane protein {ECO:00003…
CcLG08	6384844	G/A	8	6384844	999	A	A	G	G	G	G	A	C.cajan_15957	MISSENSE	NON_SYNONYMOUS_CODING	aCc/aTc	Q9LTD8|DUF21 domain-containing protein At5g52790 (CBS domain-containing protein CBSDUF5)|CBSDUF5 At5g52790 F6N7.28|Arabidopsis thaliana (Mouse-ear cress)|Chain (1); Domain (4); Erroneous gene model prediction (1); Frameshift (1); Glycosylation (2); Sequence conflict (1); Topological domain (5); Transmembrane (4)||SUBCELLULAR LOCATION: Membrane {ECO:0000305}; Multi-pass membrane protein {ECO:00003…
CcLG08	6385635	C/T	8	6385635	999	T	T	C	C	C	C	T	C.cajan_15957		INTRON		Q9LTD8|DUF21 domain-containing protein At5g52790 (CBS domain-containing protein CBSDUF5)|CBSDUF5 At5g52790 F6N7.28|Arabidopsis thaliana (Mouse-ear cress)|Chain (1); Domain (4); Erroneous gene model prediction (1); Frameshift (1); Glycosylation (2); Sequence conflict (1); Topological domain (5); Transmembrane (4)||SUBCELLULAR LOCATION: Membrane {ECO:0000305}; Multi-pass membrane protein {ECO:00003…
CcLG08	6385702	A/C	8	6385702	97.6	C	C	A	A	A	A	C	C.cajan_15957		INTRON		Q9LTD8|DUF21 domain-containing protein At5g52790 (CBS domain-containing protein CBSDUF5)|CBSDUF5 At5g52790 F6N7.28|Arabidopsis thaliana (Mouse-ear cress)|Chain (1); Domain (4); Erroneous gene model prediction (1); Frameshift (1); Glycosylation (2); Sequence conflict (1); Topological domain (5); Transmembrane (4)||SUBCELLULAR LOCATION: Membrane {ECO:0000305}; Multi-pass membrane protein {ECO:00003…
CcLG08	6385872	C/T	8	6385872	999	T	T	C	C	C	C	T	C.cajan_15957	MISSENSE	NON_SYNONYMOUS_CODING	Gca/Aca	Q9LTD8|DUF21 domain-containing protein At5g52790 (CBS domain-containing protein CBSDUF5)|CBSDUF5 At5g52790 F6N7.28|Arabidopsis thaliana (Mouse-ear cress)|Chain (1); Domain (4); Erroneous gene model prediction (1); Frameshift (1); Glycosylation (2); Sequence conflict (1); Topological domain (5); Transmembrane (4)||SUBCELLULAR LOCATION: Membrane {ECO:0000305}; Multi-pass membrane protein {ECO:00003…
CcLG08	6386025	TGGG/TGGGG	8	6386025	136	TGGGG	TGGGG	TGGG/TGGGG	TGGG	TGGG	TGGG	TGGGG	C.cajan_15957		INTRON		Q9LTD8|DUF21 domain-containing protein At5g52790 (CBS domain-containing protein CBSDUF5)|CBSDUF5 At5g52790 F6N7.28|Arabidopsis thaliana (Mouse-ear cress)|Chain (1); Domain (4); Erroneous gene model prediction (1); Frameshift (1); Glycosylation (2); Sequence conflict (1); Topological domain (5); Transmembrane (4)||SUBCELLULAR LOCATION: Membrane {ECO:0000305}; Multi-pass membrane protein {ECO:00003…
CcLG08	6386098	G/A	8	6386098	108	A	A	G	G	G	G	A	C.cajan_15957		INTRON		Q9LTD8|DUF21 domain-containing protein At5g52790 (CBS domain-containing protein CBSDUF5)|CBSDUF5 At5g52790 F6N7.28|Arabidopsis thaliana (Mouse-ear cress)|Chain (1); Domain (4); Erroneous gene model prediction (1); Frameshift (1); Glycosylation (2); Sequence conflict (1); Topological domain (5); Transmembrane (4)||SUBCELLULAR LOCATION: Membrane {ECO:0000305}; Multi-pass membrane protein {ECO:00003…
CcLG08	6386100	T/A	8	6386100	102	A	A	T	T	T	T	A	C.cajan_15957		INTRON		Q9LTD8|DUF21 domain-containing protein At5g52790 (CBS domain-containing protein CBSDUF5)|CBSDUF5 At5g52790 F6N7.28|Arabidopsis thaliana (Mouse-ear cress)|Chain (1); Domain (4); Erroneous gene model prediction (1); Frameshift (1); Glycosylation (2); Sequence conflict (1); Topological domain (5); Transmembrane (4)||SUBCELLULAR LOCATION: Membrane {ECO:0000305}; Multi-pass membrane protein {ECO:00003…
CcLG08	6386314	A/T	8	6386314	999	T	T	A	A	A	A	T	C.cajan_15957		INTRON		Q9LTD8|DUF21 domain-containing protein At5g52790 (CBS domain-containing protein CBSDUF5)|CBSDUF5 At5g52790 F6N7.28|Arabidopsis thaliana (Mouse-ear cress)|Chain (1); Domain (4); Erroneous gene model prediction (1); Frameshift (1); Glycosylation (2); Sequence conflict (1); Topological domain (5); Transmembrane (4)||SUBCELLULAR LOCATION: Membrane {ECO:0000305}; Multi-pass membrane protein {ECO:00003…
CcLG08	6386331	G/T	8	6386331	999	T	T	G	G	G	G	T	C.cajan_15957		INTRON		Q9LTD8|DUF21 domain-containing protein At5g52790 (CBS domain-containing protein CBSDUF5)|CBSDUF5 At5g52790 F6N7.28|Arabidopsis thaliana (Mouse-ear cress)|Chain (1); Domain (4); Erroneous gene model prediction (1); Frameshift (1); Glycosylation (2); Sequence conflict (1); Topological domain (5); Transmembrane (4)||SUBCELLULAR LOCATION: Membrane {ECO:0000305}; Multi-pass membrane protein {ECO:00003…
CcLG08	6386773	GC/G	8	6386773	999	G	G	GC	GC	GC	GC	G	C.cajan_15957		INTRON		Q9LTD8|DUF21 domain-containing protein At5g52790 (CBS domain-containing protein CBSDUF5)|CBSDUF5 At5g52790 F6N7.28|Arabidopsis thaliana (Mouse-ear cress)|Chain (1); Domain (4); Erroneous gene model prediction (1); Frameshift (1); Glycosylation (2); Sequence conflict (1); Topological domain (5); Transmembrane (4)||SUBCELLULAR LOCATION: Membrane {ECO:0000305}; Multi-pass membrane protein {ECO:00003…
CcLG08	6386791	A/T	8	6386791	999	T	T	A	A	A	A	T	C.cajan_15957		INTRON		Q9LTD8|DUF21 domain-containing protein At5g52790 (CBS domain-containing protein CBSDUF5)|CBSDUF5 At5g52790 F6N7.28|Arabidopsis thaliana (Mouse-ear cress)|Chain (1); Domain (4); Erroneous gene model prediction (1); Frameshift (1); Glycosylation (2); Sequence conflict (1); Topological domain (5); Transmembrane (4)||SUBCELLULAR LOCATION: Membrane {ECO:0000305}; Multi-pass membrane protein {ECO:00003…
CcLG08	6387101	T/C	8	6387101	999	C	C	T	T	T	T	C	C.cajan_15957		INTRON		Q9LTD8|DUF21 domain-containing protein At5g52790 (CBS domain-containing protein CBSDUF5)|CBSDUF5 At5g52790 F6N7.28|Arabidopsis thaliana (Mouse-ear cress)|Chain (1); Domain (4); Erroneous gene model prediction (1); Frameshift (1); Glycosylation (2); Sequence conflict (1); Topological domain (5); Transmembrane (4)||SUBCELLULAR LOCATION: Membrane {ECO:0000305}; Multi-pass membrane protein {ECO:00003…
CcLG08	6387104	T/A	8	6387104	999	A	A	T	T	T	T	A	C.cajan_15957		INTRON		Q9LTD8|DUF21 domain-containing protein At5g52790 (CBS domain-containing protein CBSDUF5)|CBSDUF5 At5g52790 F6N7.28|Arabidopsis thaliana (Mouse-ear cress)|Chain (1); Domain (4); Erroneous gene model prediction (1); Frameshift (1); Glycosylation (2); Sequence conflict (1); Topological domain (5); Transmembrane (4)||SUBCELLULAR LOCATION: Membrane {ECO:0000305}; Multi-pass membrane protein {ECO:00003…
CcLG08	6387148	C/A	8	6387148	999	A	A	C	C	C	C	A	C.cajan_15957		INTRON		Q9LTD8|DUF21 domain-containing protein At5g52790 (CBS domain-containing protein CBSDUF5)|CBSDUF5 At5g52790 F6N7.28|Arabidopsis thaliana (Mouse-ear cress)|Chain (1); Domain (4); Erroneous gene model prediction (1); Frameshift (1); Glycosylation (2); Sequence conflict (1); Topological domain (5); Transmembrane (4)||SUBCELLULAR LOCATION: Membrane {ECO:0000305}; Multi-pass membrane protein {ECO:00003…
CcLG08	6387163	A/G	8	6387163	999	G	G	A	A	A	A	G	C.cajan_15957	SILENT	SYNONYMOUS_CODING	atT/atC	Q9LTD8|DUF21 domain-containing protein At5g52790 (CBS domain-containing protein CBSDUF5)|CBSDUF5 At5g52790 F6N7.28|Arabidopsis thaliana (Mouse-ear cress)|Chain (1); Domain (4); Erroneous gene model prediction (1); Frameshift (1); Glycosylation (2); Sequence conflict (1); Topological domain (5); Transmembrane (4)||SUBCELLULAR LOCATION: Membrane {ECO:0000305}; Multi-pass membrane protein {ECO:00003…
CcLG08	6387307	CATAT/CAT	8	6387307	999	CAT	CAT	CATAT/CAT	CATAT	CATAT	CATAT	CAT	C.cajan_15957		INTRON		Q9LTD8|DUF21 domain-containing protein At5g52790 (CBS domain-containing protein CBSDUF5)|CBSDUF5 At5g52790 F6N7.28|Arabidopsis thaliana (Mouse-ear cress)|Chain (1); Domain (4); Erroneous gene model prediction (1); Frameshift (1); Glycosylation (2); Sequence conflict (1); Topological domain (5); Transmembrane (4)||SUBCELLULAR LOCATION: Membrane {ECO:0000305}; Multi-pass membrane protein {ECO:00003…
CcLG08	6388007	TAAAAAAA/TAAAAAA	8	6388007	111	TAAAAAA	TAAAAAA	TAAAAAAA/TAAAAAA	TAAAAAAA	TAAAAAAA	TAAAAAAA	TAAAAAA	C.cajan_15957		INTRON		Q9LTD8|DUF21 domain-containing protein At5g52790 (CBS domain-containing protein CBSDUF5)|CBSDUF5 At5g52790 F6N7.28|Arabidopsis thaliana (Mouse-ear cress)|Chain (1); Domain (4); Erroneous gene model prediction (1); Frameshift (1); Glycosylation (2); Sequence conflict (1); Topological domain (5); Transmembrane (4)||SUBCELLULAR LOCATION: Membrane {ECO:0000305}; Multi-pass membrane protein {ECO:00003…
CcLG08	6388065	T/A	8	6388065	999	A	A	T	T	T	T	A	C.cajan_15957		INTRON		Q9LTD8|DUF21 domain-containing protein At5g52790 (CBS domain-containing protein CBSDUF5)|CBSDUF5 At5g52790 F6N7.28|Arabidopsis thaliana (Mouse-ear cress)|Chain (1); Domain (4); Erroneous gene model prediction (1); Frameshift (1); Glycosylation (2); Sequence conflict (1); Topological domain (5); Transmembrane (4)||SUBCELLULAR LOCATION: Membrane {ECO:0000305}; Multi-pass membrane protein {ECO:00003…
CcLG08	6388803	G/T	8	6388803	999	T	T	G	G	G	G	T			INTERGENIC
CcLG08	6388862	TAACAAA/TA	8	6388862	999	TA	TA	TAACAAA	TAACAAA	TAACAAA	TAACAAA	TA			INTERGENIC
CcLG08	6388880	G/T	8	6388880	999	T	T	G	G	G	G	T			INTERGENIC
CcLG08	6389205	AA/AAGA	8	6389205	91.3	AAGA	AAGA	AA/AAGA	AA	AA	AA	AAGA			INTERGENIC
CcLG08	6389297	G/T	8	6389297	999	T	T	G	G	G	G	T			INTERGENIC
CcLG08	6399060	T/A	8	6399060	87	A	A	T	T	T	T	A			INTERGENIC
CcLG08	6399071	T/C	8	6399071	116	C	C	T	T	T	T	C			INTERGENIC
CcLG08	6399073	G/C	8	6399073	114	C	C	G	G	G	G	C			INTERGENIC
CcLG08	6401778	CTTTTTTTTTT/CTTTTTTTT	8	6401778	51	CTTTTTTTT	CTTTTTTTT	CTTTTTTTTTT/CTTTTTTTT	CTTTTTTTTTT	CTTTTTTTT	CTTTTTTTTTT	CTTTTTTTT			INTERGENIC
CcLG08	6402284	TTATAT/TTAT	8	6402284	138	TTAT	TTAT	TTATAT	TTATAT	TTAT	TTATAT	TTAT			INTERGENIC
CcLG08	6405474	CAGAGAG/CAGAG	8	6405474	999	CAGAG	CAGAG	CAGAGAG	CAGAGAG	CAGAG	CAGAGAG	CAGAG			INTERGENIC
CcLG08	6407423	T/G	8	6407423	79.2	G	G	T	T	T	T	G			INTERGENIC
CcLG08	6411933	CAAA/CAA	8	6411933	167	CAA	CAA	CAAA/CAA	CAAA/CAA	CAA	CAAA	CAA			INTERGENIC
CcLG08	6417468	G/A	8	6417468	99.7	A	A	G	G	G	G	A			INTERGENIC
CcLG08	6417605	G/A	8	6417605	106	A	A	G	G	G	G	A			INTERGENIC
CcLG08	6417620	C/T	8	6417620	106	T	T	C	C	C	C	T			INTERGENIC
CcLG08	6417794	G/A	8	6417794	149	A	A	G	G	G	G	A			INTERGENIC
CcLG08	6419000	A/G	8	6419000	999	G	G	A	A	A	A	G			INTERGENIC
CcLG08	6419081	C/A	8	6419081	104	A	A	C	C	C	C	A			INTERGENIC
CcLG08	6422490	A/G	8	6422490	999	G	G	A	A	A	A	G	C.cajan_15961	SILENT	SYNONYMOUS_CODING	ggT/ggC	Q9LTD8|DUF21 domain-containing protein At5g52790 (CBS domain-containing protein CBSDUF5)|CBSDUF5 At5g52790 F6N7.28|Arabidopsis thaliana (Mouse-ear cress)|Chain (1); Domain (4); Erroneous gene model prediction (1); Frameshift (1); Glycosylation (2); Sequence conflict (1); Topological domain (5); Transmembrane (4)||SUBCELLULAR LOCATION: Membrane {ECO:0000305}; Multi-pass membrane protein {ECO:00003…
CcLG08	6423556	C/A	8	6423556	999	A	A	C	C	C	C	A	C.cajan_15961		INTRON		Q9LTD8|DUF21 domain-containing protein At5g52790 (CBS domain-containing protein CBSDUF5)|CBSDUF5 At5g52790 F6N7.28|Arabidopsis thaliana (Mouse-ear cress)|Chain (1); Domain (4); Erroneous gene model prediction (1); Frameshift (1); Glycosylation (2); Sequence conflict (1); Topological domain (5); Transmembrane (4)||SUBCELLULAR LOCATION: Membrane {ECO:0000305}; Multi-pass membrane protein {ECO:00003…
CcLG08	6423979	G/A	8	6423979	153	A	A	G	G	G	G	A	C.cajan_15961		INTRON		Q9LTD8|DUF21 domain-containing protein At5g52790 (CBS domain-containing protein CBSDUF5)|CBSDUF5 At5g52790 F6N7.28|Arabidopsis thaliana (Mouse-ear cress)|Chain (1); Domain (4); Erroneous gene model prediction (1); Frameshift (1); Glycosylation (2); Sequence conflict (1); Topological domain (5); Transmembrane (4)||SUBCELLULAR LOCATION: Membrane {ECO:0000305}; Multi-pass membrane protein {ECO:00003…
CcLG08	6427799	TAAAAAAAAA/TAAAAAAAA	8	6427799	110	TAAAAAAAA	TAAAAAAAA	TAAAAAAAAA/TAAAAAAAA	TAAAAAAAAA	TAAAAAAAA	TAAAAAAAAA	TAAAAAAAA			INTERGENIC
CcLG08	6428968	AATAT/AAT	8	6428968	136	AAT	AAT	AATAT	AATAT	AATAT	AATAT	AAT			INTERGENIC
CcLG08	6429610	C/T	8	6429610	999	T	T	C	C	C	C	T			INTERGENIC
CcLG08	6429999	A/T	8	6429999	999	T	T	A	A	A	A	T			INTERGENIC
CcLG08	6431728	C/T	8	6431728	117	T	T	C	C	C	C	T			INTERGENIC
CcLG08	6432529	ATTTTTTTTTTT/ATTTTTTTTTT	8	6432529	50.1	ATTTTTTTTTT	ATTTTTTTTTT	ATTTTTTTTTTT/ATTTTTTTTTT	ATTTTTTTTTTT	ATTTTTTTTTT	ATTTTTTTTTTT	ATTTTTTTTTT			INTERGENIC
CcLG08	6435342	TTATATAT/TTATAT	8	6435342	999	TTATAT	TTATAT	TTATATAT/TTATAT	TTATATAT	TTATAT	TTATATAT	TTATAT			INTERGENIC
CcLG08	6448711	T/A	8	6448711	999	A	A	T	T	T	T	A	C.cajan_15964	SILENT	SYNONYMOUS_CODING	tcA/tcT	Q9ZV93|F-box/FBD/LRR-repeat protein At1g78750|At1g78750 F9K20.21|Arabidopsis thaliana (Mouse-ear cress)|Chain (1); Domain (2); Repeat (5)||||||||||||IPR001810;IPR006566;IPR013101;|ath:AT1G78750;
CcLG08	6478171	T/TGA	8	6478171	999	TGA	T	T/TGA	T	T	T	TGA			INTERGENIC
CcLG08	6480763	G/GGCCC	8	6480763	56.2	GGCCC	G	G/GGCCC	G	G	G	GGCCC			INTERGENIC
CcLG08	6530100	TTGATTAAGATGAT/TTGAT	8	6530100	63.5	TTGATTAAGATGAT	TTGATTAAGATGAT	TTGATTAAGATGAT/TTGAT	TTGATTAAGATGAT/TTGAT	TTGATTAAGATGAT/TTGAT	TTGATTAAGATGAT	TTGAT			INTERGENIC
CcLG08	6688808	TTCTAACCTC/TTC	8	6688808	77.5	TTCTAACCTC	TTC	TTCTAACCTC/TTC	TTCTAACCTC/TTC	TTCTAACCTC	TTCTAACCTC	TTC			INTERGENIC
CcLG08	6717301	GTTTTTTTTTTTT/GTTTTTTTTTT	8	6717301	46.7	GTTTTTTTTTTTT	GTTTTTTTTTT	GTTTTTTTTTTTT/GTTTTTTTTTT	GTTTTTTTTTTTT/GTTTTTTTTTT	GTTTTTTTTTT	GTTTTTTTTTTTT	GTTTTTTTTTT			INTERGENIC
CcLG08	6819930	ATATTATTATTATTATTATTATTATTATTATTATTATTGTTATTATTATTA/ATATTATTATTATTATTATTATTATTATTATTATTATTATTGTTATTATTATTA	8	6819930	62	ATATTATTATTATTATTATTATTATTATTATTATTATTGTTATTATTATTA	ATATTATTATTATTATTATTATTATTATTATTATTATTGTTATTATTATTA	ATATTATTATTATTATTATTATTATTATTATTATTATTGTTATTATTATTA/ATATTATTATTATTATTATTATTATTATTATTATTATTATTGTTATTATTATTA	ATATTATTATTATTATTATTATTATTATTATTATTATTGTTATTATTATTA	ATATTATTATTATTATTATTATTATTATTATTATTATTGTTATTATTATTA	ATATTATTATTATTATTATTATTATTATTATTATTATTGTTATTATTATTA	ATATTATTATTATTATTATTATTATTATTATTATTATTATTGTTATTATTATTA			INTERGENIC
CcLG08	6833397	TAAAAAAAAAA/TAAAAAAAAA	8	6833397	53.5	TAAAAAAAAA	TAAAAAAAAA	TAAAAAAAAAA	TAAAAAAAAAA	TAAAAAAAAA	TAAAAAAAAAA	TAAAAAAAAA			INTERGENIC
CcLG08	6856765	TAAAAAAAAA/TAAAAAAAA	8	6856765	49.8	TAAAAAAAA	TAAAAAAAA	TAAAAAAAAA/TAAAAAAAA	TAAAAAAAA	TAAAAAAAA	TAAAAAAAAA	TAAAAAAAA			INTERGENIC
CcLG08	6857832	TATAA/TA	8	6857832	999	TA	TA	TATAA/TA	TATAA/TA	TATAA/TA	TATAA	TA			INTERGENIC
CcLG08	6865452	T/C	8	6865452	999	C	C	T	T	T	T	C			INTERGENIC
CcLG08	6878251	TAAAAAAAAAAAA/TAAAAAAAAAAA	8	6878251	33	TAAAAAAAAAAA	TAAAAAAAAAAA	TAAAAAAAAAAAA/TAAAAAAAAAAA	TAAAAAAAAAAAA	TAAAAAAAAAAA	TAAAAAAAAAAAA	TAAAAAAAAAAA			INTERGENIC
CcLG08	6935484	CT/CTT	8	6935484	109	CTT	CTT	CT/CTT	CTT	CTT	CT	CTT			INTERGENIC
CcLG08	6947701	G/GTT	8	6947701	999	GTT	G	G/GTT	G	G	G	GTT			INTERGENIC
CcLG08	7073640	TACACACACACACACACACACACACACACACACACACACACACACA/TACACACACACACACACACACACACACACACACACACACA	8	7073640	50.7	TACACACACACACACACACACACACACACACACACACACA	TACACACACACACACACACACACACACACACACACACACA	TACACACACACACACACACACACACACACACACACACACACACACA/TACACACACACACACACACACACACACACACACACACACA	TACACACACACACACACACACACACACACACACACACACACACACA/TACACACACACACACACACACACACACACACACACACACA	TACACACACACACACACACACACACACACACACACACACA	TACACACACACACACACACACACACACACACACACACACACACACA	TACACACACACACACACACACACACACACACACACACACA			INTERGENIC
CcLG08	7107725	CTATATATATATATATAT/CTATATATATATATAT	8	7107725	999	CTATATATATATATAT	CTATATATATATATAT	CTATATATATATATATAT/CTATATATATATATAT	CTATATATATATATATAT/CTATATATATATATAT	CTATATATATATATATAT	CTATATATATATATATAT	CTATATATATATATAT			INTERGENIC
CcLG08	7129963	ATTT/ATT	8	7129963	166	ATTT	ATT	ATTT/ATT	ATTT/ATT	ATT	ATTT	ATT			INTERGENIC
CcLG08	7143270	TGGGGG/TGGGG	8	7143270	67	TGGGGG	TGGGG	TGGGGG/TGGGG	TGGGGG/TGGGG	TGGGGG/TGGGG	TGGGGG	TGGGG			INTERGENIC
CcLG08	7374177	A/AACTAAAAAGTAAT	8	7374177	221	AACTAAAAAGTAAT	A	A/AACTAAAAAGTAAT	AACTAAAAAGTAAT	AACTAAAAAGTAAT	A	AACTAAAAAGTAAT			INTERGENIC
CcLG08	7384878	ATGTGTGTGTGTGTGTGTGT/ATGTGTGTGTGTGTGTGTGTGTGT	8	7384878	999	ATGTGTGTGTGTGTGTGTGTGTGT	ATGTGTGTGTGTGTGTGTGT	ATGTGTGTGTGTGTGTGTGT/ATGTGTGTGTGTGTGTGTGTGTGT	ATGTGTGTGTGTGTGTGTGTGTGT	ATGTGTGTGTGTGTGTGTGTGTGT	ATGTGTGTGTGTGTGTGTGT	ATGTGTGTGTGTGTGTGTGTGTGT			INTERGENIC
CcLG08	7444565	T/TA	8	7444565	38.2	T	T	T/TA	T/TA	T	T	TA			INTERGENIC
CcLG08	7477843	AGGGGG/AGGGGGG	8	7477843	999	AGGGGGG	AGGGGGG	AGGGGG/AGGGGGG	AGGGGG/AGGGGGG	AGGGGGG	AGGGGG	AGGGGGG			INTERGENIC
CcLG08	7642465	GTTGAATAATGAATATT/GTT	8	7642465	999	GTT	GTT	GTTGAATAATGAATATT	GTTGAATAATGAATATT	GTT	GTTGAATAATGAATATT	GTT	C.cajan_16049		INTRON		Q4FE45|E3 ubiquitin-protein ligase XBAT33 (EC 6.3.2.-) (Ankyrin repeat domain and RING finger-containing protein XBAT33) (Protein XB3 homolog 3)|XBAT33 At5g07270 T28J14.210|Arabidopsis thaliana (Mouse-ear cress)|Chain (1); Erroneous gene model prediction (1); Repeat (5); Zinc finger (1)|PATHWAY: Protein modification; protein ubiquitination.||ligase activity; protein ubiquitination; ubiquitin-prot…
CcLG08	7657188	A/G	8	7657188	999	G	G	A	A	A	A	G			INTERGENIC
CcLG08	7661152	T/C	8	7661152	999	C	C	T	T	T	T	C			INTERGENIC
CcLG08	7740359	ACTTCTTCTTCTTCTTCTTCTTCTTCTTCTTC/ACTTCTTCTTCTTCTTCTTCTTCTTC	8	7740359	999	ACTTCTTCTTCTTCTTCTTCTTCTTC	ACTTCTTCTTCTTCTTCTTCTTCTTC	ACTTCTTCTTCTTCTTCTTCTTCTTCTTCTTC	ACTTCTTCTTCTTCTTCTTCTTCTTCTTCTTC	ACTTCTTCTTCTTCTTCTTCTTCTTCTTCTTC	ACTTCTTCTTCTTCTTCTTCTTCTTCTTCTTC	ACTTCTTCTTCTTCTTCTTCTTCTTC			INTERGENIC
CcLG08	7782030	CTT/CTTTT	8	7782030	999	CTTTT	CTT	CTT/CTTTT	CTT/CTTTT	CTTTT	CTT	CTTTT	C.cajan_16059		INTRON		O80844|Probable methyltransferase PMT16 (EC 2.1.1.-)|At2g45750 F4I18.27|Arabidopsis thaliana (Mouse-ear cress)|Chain (1); Glycosylation (3); Topological domain (2); Transmembrane (1)||SUBCELLULAR LOCATION: Endoplasmic reticulum membrane {ECO:0000305}; Single-pass type II membrane protein {ECO:0000305}.|methyltransferase activity|methyltransferase activity|endoplasmic reticulum; integral component…
CcLG08	7789045	G/GA	8	7789045	55.9	G	G	G/GA	G/GA	G/GA	G	GA			INTERGENIC
CcLG08	7799400	A/AC	8	7799400	32.8	A	A	A/AC	A/AC	A	A	AC			INTERGENIC
CcLG08	7811096	A/G	8	7811096	999	G	G	A	A	A	A	G			INTERGENIC
CcLG08	7904391	ATTTTTTTTT/ATTTTTTTT	8	7904391	93.1	ATTTTTTTT	ATTTTTTTT	ATTTTTTTTT/ATTTTTTTT	ATTTTTTTTT	ATTTTTTTT	ATTTTTTTTT	ATTTTTTTT			INTERGENIC
CcLG08	7914724	TAAAAAAAAAAA/TAAAAAAAAAA	8	7914724	57.2	TAAAAAAAAAA	TAAAAAAAAAA	TAAAAAAAAAAA	TAAAAAAAAAAA	TAAAAAAAAAA	TAAAAAAAAAAA	TAAAAAAAAAA			INTERGENIC
CcLG08	7970169	AGG/AG	8	7970169	999	AG	AG	AGG/AG	AGG	AG	AGG	AG			INTERGENIC
CcLG08	7970411	AAATTATCTACGAAC/A	8	7970411	156	A	A	AAATTATCTACGAAC/A	AAATTATCTACGAAC	A	AAATTATCTACGAAC	A			INTERGENIC
CcLG08	7970712	GGTTTA/G	8	7970712	233	G	G	GGTTTA/G	GGTTTA	G	GGTTTA	G			INTERGENIC
CcLG08	7979463	ATTTTTTTTT/ATTTTTTTT	8	7979463	55.5	ATTTTTTTT	ATTTTTTTT	ATTTTTTTTT/ATTTTTTTT	ATTTTTTTTT	ATTTTTTTT	ATTTTTTTTT	ATTTTTTTT			INTERGENIC
CcLG08	8069179	AC/A	8	8069179	999	A	A	AC/A	AC/A	AC/A	AC	A			INTERGENIC
CcLG08	8091791	GATATATATATATATATATATATATATATATATATATAT/GATATATATATATATATATATATATATATATATATAT	8	8091791	32	GATATATATATATATATATATATATATATATATATATAT	GATATATATATATATATATATATATATATATATATATAT	GATATATATATATATATATATATATATATATATATATAT/GATATATATATATATATATATATATATATATATATAT	GATATATATATATATATATATATATATATATATATATAT	GATATATATATATATATATATATATATATATATATATAT	GATATATATATATATATATATATATATATATATATATAT	GATATATATATATATATATATATATATATATATATAT			INTERGENIC
CcLG08	8161414	TAC/T	8	8161414	218	TAC	TAC	TAC/T	TAC	T	TAC	T			INTERGENIC
CcLG08	8166867	AT/A	8	8166867	999	A	A	AT	AT	AT	AT	A			INTERGENIC
CcLG08	8179623	C/G	8	8179623	999	G	G	C	C	C	C	G			INTERGENIC
CcLG08	8183581	AAATTA/AA	8	8183581	195	AAATTA	AAATTA	AAATTA/AA	AAATTA	AA	AAATTA	AA			INTERGENIC
CcLG08	8212570	AC/A	8	8212570	160	AC	AC	AC/A	AC	A	AC	A			INTERGENIC
CcLG08	8219921	CACATGTATGGACATG/CACATG	8	8219921	77.8	CACATGTATGGACATG	CACATGTATGGACATG	CACATGTATGGACATG/CACATG	CACATGTATGGACATG	CACATG	CACATGTATGGACATG	CACATG			INTERGENIC
CcLG08	8220954	TTCTCTCTCTCTCTCTCTC/TTCTCTCTCTCTCTCTC	8	8220954	999	TTCTCTCTCTCTCTCTC	TTCTCTCTCTCTCTCTC	TTCTCTCTCTCTCTCTCTC/TTCTCTCTCTCTCTCTC	TTCTCTCTCTCTCTCTCTC	TTCTCTCTCTCTCTCTC	TTCTCTCTCTCTCTCTCTC	TTCTCTCTCTCTCTCTC			INTERGENIC
CcLG08	8289795	GAAAAA/GAAAA	8	8289795	80.3	GAAAAA	GAAAAA	GAAAAA/GAAAA	GAAAAA	GAAAA	GAAAAA	GAAAA			INTERGENIC
CcLG08	8358031	GAAAAAAAAAAAAA/GAAAAAAAAAA	8	8358031	68.6	GAAAAAAAAAAAAA	GAAAAAAAAAAAAA	GAAAAAAAAAAAAA/GAAAAAAAAAA	GAAAAAAAAAAAAA	GAAAAAAAAAA	GAAAAAAAAAAAAA	GAAAAAAAAAA			INTERGENIC
CcLG08	8358574	AT/A	8	8358574	229	AT	AT	AT/A	AT	A	AT	A			INTERGENIC
CcLG08	8392501	AACACACACA/AACACACA	8	8392501	192	AACACACACA	AACACACACA	AACACACACA/AACACACA	AACACACACA	AACACACA	AACACACACA	AACACACA			INTERGENIC
CcLG08	8406439	TAAAAAAAAAA/TAAAAAAAAA	8	8406439	73.1	TAAAAAAAAA	TAAAAAAAAA	TAAAAAAAAAA/TAAAAAAAAA	TAAAAAAAAAA	TAAAAAAAAA	TAAAAAAAAAA	TAAAAAAAAA			INTERGENIC
CcLG08	8600403	AT/A	8	8600403	35	AT	AT	AT/A	AT	AT	AT	A			INTERGENIC
CcLG08	8600447	TTTATTATTATTA/TTTATTATTATTATTA	8	8600447	45.7	TTTATTATTATTA	TTTATTATTATTA	TTTATTATTATTA/TTTATTATTATTATTA	TTTATTATTATTA	TTTATTATTATTA	TTTATTATTATTA	TTTATTATTATTATTA			INTERGENIC
CcLG08	8609666	G/A	8	8609666	999	A	A	G	G	G	G	A			INTERGENIC
CcLG08	8611881	G/A	8	8611881	999	A	A	G	G	G	G	A			INTERGENIC
CcLG08	8614348	T/C	8	8614348	999	C	C	T	T	T	T	C			INTERGENIC
CcLG08	8614839	A/C	8	8614839	999	C	C	A	A	A	A	C			INTERGENIC
CcLG08	8615790	A/G	8	8615790	999	G	G	A	A	A	A	G			INTERGENIC
CcLG08	8617719	T/C	8	8617719	130	C	C	T	T	T	T	C			INTERGENIC
CcLG08	8618404	A/G	8	8618404	999	G	G	A	A	A	A	G			INTERGENIC
CcLG08	8618508	C/T	8	8618508	999	T	T	C	C	C	C	T			INTERGENIC
CcLG08	8618848	A/G	8	8618848	999	G	G	A	A	A	A	G			INTERGENIC
CcLG08	8623985	T/C	8	8623985	999	C	C	T	T	T	T	C			INTERGENIC
CcLG08	8625279	G/A	8	8625279	999	A	A	G	G	G	G	A			INTERGENIC
CcLG08	8626967	G/A	8	8626967	999	A	A	G	G	G	G	A			INTERGENIC
CcLG08	8630571	T/A	8	8630571	999	A	A	T	T	T	T	A			INTERGENIC
CcLG08	8634212	CCGCCGGGCACAAAGGTGTGTGCGCCGGGC/CCGCCGGGC	8	8634212	80	CCGCCGGGC	CCGCCGGGC	CCGCCGGGCACAAAGGTGTGTGCGCCGGGC	CCGCCGGGCACAAAGGTGTGTGCGCCGGGC	CCGCCGGGCACAAAGGTGTGTGCGCCGGGC	CCGCCGGGCACAAAGGTGTGTGCGCCGGGC	CCGCCGGGC			INTERGENIC
CcLG08	8640297	T/G	8	8640297	999	G	G	T	T	T	T	G			INTERGENIC
CcLG08	8642406	C/T	8	8642406	999	T	T	C	C	C	C	T			INTERGENIC
CcLG08	8642915	ATT/AT	8	8642915	999	AT	AT	ATT	ATT	ATT	ATT	AT			INTERGENIC
CcLG08	8645226	A/G	8	8645226	999	G	G	A	A	A	A	G			INTERGENIC
CcLG08	8646412	G/A	8	8646412	999	A	A	G	G	G	G	A			INTERGENIC
CcLG08	8647236	A/T	8	8647236	144	T	T	A	A	A	A	T			INTERGENIC
CcLG08	8648389	G/A	8	8648389	999	A	A	G	G	G	G	A			INTERGENIC
CcLG08	8649121	AG/A	8	8649121	999	A	A	AG/A	AG	AG	AG	A			INTERGENIC
CcLG08	8653132	A/T	8	8653132	999	T	T	A	A	A	A	T			INTERGENIC
CcLG08	8653220	C/A	8	8653220	999	A	A	C	C	C	C	A			INTERGENIC
CcLG08	8653282	AAGA/AA	8	8653282	999	AA	AA	AAGA	AAGA	AAGA	AAGA	AA			INTERGENIC
CcLG08	8653392	G/A	8	8653392	118	A	A	G	G	G	G	A			INTERGENIC
CcLG08	8653403	G/A	8	8653403	999	A	A	G	G	G	G	A			INTERGENIC
CcLG08	8653415	C/G	8	8653415	999	G	G	C	C	C	C	G			INTERGENIC
CcLG08	8653548	T/G	8	8653548	999	G	G	T	T	T	T	G			INTERGENIC
CcLG08	8653839	C/CA	8	8653839	999	CA	CA	C/CA	C	C	C	CA			INTERGENIC
CcLG08	8657577	G/A	8	8657577	999	A	A	G	G	G	G	A			INTERGENIC
CcLG08	8659227	TG/TGG	8	8659227	53.9	TG	TG	TG/TGG	TG	TG	TG	TGG			INTERGENIC
CcLG08	8659305	T/A	8	8659305	999	A	A	T	T	T	T	A			INTERGENIC
CcLG08	8659814	G/A	8	8659814	999	A	A	G	G	G	G	A			INTERGENIC
CcLG08	8660059	C/G	8	8660059	999	G	G	C	C	C	C	G			INTERGENIC
CcLG08	8661559	T/C	8	8661559	140	C	C	T	T	T	T	C			INTERGENIC
CcLG08	8663215	A/T	8	8663215	999	T	T	A	A	A	A	T			INTERGENIC
CcLG08	8663952	G/T	8	8663952	999	T	T	G	G	G	G	T			INTERGENIC
CcLG08	8664813	CTTATTTT/CTT	8	8664813	999	CTT	CTT	CTTATTTT	CTTATTTT	CTTATTTT	CTTATTTT	CTT			INTERGENIC
CcLG08	8666305	C/T	8	8666305	999	T	T	C	C	C	C	T			INTERGENIC
CcLG08	8667038	G/A	8	8667038	999	A	A	G	G	G	G	A	C.cajan_16099	MISSENSE	NON_SYNONYMOUS_CODING	aCt/aTt
CcLG08	8667230	G/A	8	8667230	999	A	A	G	G	G	G	A			INTERGENIC
CcLG08	8668373	G/C	8	8668373	999	C	C	G	G	G	G	C			INTERGENIC
CcLG08	8669572	A/G	8	8669572	999	G	G	A	A	A	A	G			INTERGENIC
CcLG08	8669940	C/T	8	8669940	999	T	T	C	C	C	C	T			INTERGENIC
CcLG08	8673576	C/T	8	8673576	141	T	T	C	C	C	C	T			INTERGENIC
CcLG08	8674187	CAGG/CAGGATCAATAAAGG	8	8674187	999	CAGGATCAATAAAGG	CAGGATCAATAAAGG	CAGG/CAGGATCAATAAAGG	CAGG	CAGG	CAGG	CAGGATCAATAAAGG			INTERGENIC
CcLG08	8682599	TAAAAAAAA/TAAAAAAA	8	8682599	89.4	TAAAAAAA	TAAAAAAA	TAAAAAAAA/TAAAAAAA	TAAAAAAAA	TAAAAAAA	TAAAAAAAA	TAAAAAAA	C.cajan_16100		INTRON		Q9FLV9|S-type anion channel SLAH3 (SLAC1-homolog protein 3)|SLAH3 At5g24030 MZF18.9|Arabidopsis thaliana (Mouse-ear cress)|Chain (1); Compositional bias (1); Modified residue (1); Topological domain (11); Transmembrane (10)||SUBCELLULAR LOCATION: Cell membrane {ECO:0000269|PubMed:14506206, ECO:0000269|PubMed:18305482}; Multi-pass membrane protein {ECO:0000269|PubMed:14506206, ECO:0000269|PubMed:1…
CcLG08	8695629	G/A	8	8695629	999	A	A	G	G	G	G	A			INTERGENIC
CcLG08	8696208	T/G	8	8696208	999	G	G	T	T	T	T	G			INTERGENIC
CcLG08	8696209	C/T	8	8696209	999	T	T	C	C	C	C	T			INTERGENIC
CcLG08	8697430	C/T	8	8697430	999	T	T	C	C	C	C	T			INTERGENIC
CcLG08	8699408	G/T	8	8699408	999	T	T	G	G	G	G	T			INTERGENIC
CcLG08	8700819	G/A	8	8700819	999	A	A	G	G	G	G	A			INTERGENIC
CcLG08	8701250	A/G	8	8701250	999	G	G	A	A	A	A	G			INTERGENIC
CcLG08	8702123	T/C	8	8702123	999	C	C	T	T	T	T	C	C.cajan_16102	MISSENSE	NON_SYNONYMOUS_CODING	Aaa/Gaa	Q7LHG5|Transposon Ty3-I Gag-Pol polyprotein (Gag3-Pol3) (Transposon Ty3-2 TYA-TYB polyprotein) [Cleaved into: Capsid protein (CA) (p24); Spacer peptide p3; Nucleocapsid protein p11 (NC); Ty3 protease (PR) (EC 3.4.23.-) (p16); Spacer peptide J; Reverse transcriptase/ribonuclease H (RT) (RT-RH) (EC 2.7.7.49) (EC 2.7.7.7) (EC 3.1.26.4) (p55); Integrase p52 (IN); Integrase p49 (IN)]|TY3B-I YILWTy3-1 …
CcLG08	8703802	T/C	8	8703802	999	C	C	T	T	T	T	C			INTERGENIC
CcLG08	8703948	T/C	8	8703948	999	C	C	T	T	T	T	C			INTERGENIC
CcLG08	8704138	C/T	8	8704138	999	T	T	C	C	C	C	T			INTERGENIC
CcLG08	8708163	A/T	8	8708163	999	T	T	A	A	A	A	T			INTERGENIC
CcLG08	8807767	ATTTTTTTTTT/ATTTTTTTT	8	8807767	168	ATTTTTTTT	ATTTTTTTT	ATTTTTTTTTT/ATTTTTTTT	ATTTTTTTTTT/ATTTTTTTT	ATTTTTTTT	ATTTTTTTTTT	ATTTTTTTT			INTERGENIC
CcLG08	8832384	TTATATATATATATATATATATATATAT/TTATATATATATATATATATATATATATAT	8	8832384	80.6	TTATATATATATATATATATATATATAT	TTATATATATATATATATATATATATAT	TTATATATATATATATATATATATATAT/TTATATATATATATATATATATATATATAT	TTATATATATATATATATATATATATAT	TTATATATATATATATATATATATATAT	TTATATATATATATATATATATATATAT	TTATATATATATATATATATATATATATAT			INTERGENIC
CcLG08	8909935	G/A	8	8909935	999	A	A	G	G	G	G	A	C.cajan_16121	MISSENSE	NON_SYNONYMOUS_CODING	Gtc/Atc	Q7LHG5|Transposon Ty3-I Gag-Pol polyprotein (Gag3-Pol3) (Transposon Ty3-2 TYA-TYB polyprotein) [Cleaved into: Capsid protein (CA) (p24); Spacer peptide p3; Nucleocapsid protein p11 (NC); Ty3 protease (PR) (EC 3.4.23.-) (p16); Spacer peptide J; Reverse transcriptase/ribonuclease H (RT) (RT-RH) (EC 2.7.7.49) (EC 2.7.7.7) (EC 3.1.26.4) (p55); Integrase p52 (IN); Integrase p49 (IN)]|TY3B-I YILWTy3-1 …
CcLG08	8926196	CCTCTCT/CCTCT	8	8926196	149	CCTCTCT	CCTCT	CCTCTCT/CCTCT	CCTCTCT/CCTCT	CCTCT	CCTCTCT	CCTCT			INTERGENIC
CcLG08	8931795	CCTCTCTCTCTCTCTC/CCTCTCTCTCTCTCTCTC	8	8931795	85.2	CCTCTCTCTCTCTCTC	CCTCTCTCTCTCTCTC	CCTCTCTCTCTCTCTC/CCTCTCTCTCTCTCTCTC	CCTCTCTCTCTCTCTC/CCTCTCTCTCTCTCTCTC	CCTCTCTCTCTCTCTC	CCTCTCTCTCTCTCTC	CCTCTCTCTCTCTCTCTC			INTERGENIC
CcLG08	8963079	TTGCT/TT	8	8963079	146	TT	TT	TTGCT	TTGCT	TTGCT	TTGCT	TT			INTERGENIC
CcLG08	9244538	C/T	8	9244538	110	T	T	C	C	C	C	T			INTERGENIC
CcLG08	9247950	G/A	8	9247950	999	A	A	G	G	G	G	A			INTERGENIC
CcLG08	9248363	G/A	8	9248363	999	A	A	G	G	G	G	A			INTERGENIC
CcLG08	9248518	A/G	8	9248518	999	G	G	A	A	A	A	G			INTERGENIC
CcLG08	9248684	T/C	8	9248684	999	C	C	T	T	T	T	C			INTERGENIC
CcLG08	9249181	G/A	8	9249181	999	A	A	G	G	G	G	A			INTERGENIC
CcLG08	9256588	C/T	8	9256588	999	T	T	C	C	C	C	T			INTERGENIC
CcLG08	9257539	T/A	8	9257539	130	A	A	T	T	T	T	A			INTERGENIC
CcLG08	9261535	G/T	8	9261535	129	T	T	G	G	G	G	T			INTERGENIC
CcLG08	9261650	G/A	8	9261650	120	A	A	G	G	G	G	A			INTERGENIC
CcLG08	9261659	G/A	8	9261659	125	A	A	G	G	G	G	A			INTERGENIC
CcLG08	9261667	A/G	8	9261667	118	G	G	A	A	A	A	G			INTERGENIC
CcLG08	9261671	A/G	8	9261671	107	G	G	A	A	A	A	G			INTERGENIC
CcLG08	9261676	A/T	8	9261676	107	T	T	A	A	A	A	T			INTERGENIC
CcLG08	9261677	A/T	8	9261677	107	T	T	A	A	A	A	T			INTERGENIC
CcLG08	9261678	C/T	8	9261678	107	T	T	C	C	C	C	T			INTERGENIC
CcLG08	9261687	G/A	8	9261687	107	A	A	G	G	G	G	A			INTERGENIC
CcLG08	9261689	T/C	8	9261689	107	C	C	T	T	T	T	C			INTERGENIC
CcLG08	9262169	T/C	8	9262169	999	C	C	T	T	T	T	C			INTERGENIC
CcLG08	9262284	T/A	8	9262284	999	A	A	T	T	T	T	A			INTERGENIC
CcLG08	9262799	T/G	8	9262799	999	G	G	T	T	T	T	G			INTERGENIC
CcLG08	9262842	CTTTATTCTTATTTAT/CT	8	9262842	110	CT	CT	CTTTATTCTTATTTAT	CTTTATTCTTATTTAT	CTTTATTCTTATTTAT	CTTTATTCTTATTTAT	CT			INTERGENIC
CcLG08	9262923	A/G	8	9262923	104	G	G	A	A	A	A	G			INTERGENIC
CcLG08	9262973	A/T	8	9262973	80.6	T	T	A	A	A	A	T			INTERGENIC
CcLG08	9263016	T/C	8	9263016	999	C	C	T	T	T	T	C			INTERGENIC
CcLG08	9263037	T/C	8	9263037	127	C	C	T	T	T	T	C			INTERGENIC
CcLG08	9263060	G/A	8	9263060	140	A	A	G	G	G	G	A			INTERGENIC
CcLG08	9263168	T/C	8	9263168	999	C	C	T	T	T	T	C			INTERGENIC
CcLG08	9263182	T/C	8	9263182	999	C	C	T	T	T	T	C			INTERGENIC
CcLG08	9263674	A/G	8	9263674	999	G	G	A	A	A	A	G	C.cajan_16155	MISSENSE	NON_SYNONYMOUS_CODING	gTt/gCt	P04146|Copia protein (Gag-int-pol protein) [Cleaved into: Copia VLP protein; Copia protease (EC 3.4.23.-)]|GIP COPIA|Drosophila melanogaster (Fruit fly)|Active site (1); Alternative sequence (1); Chain (2); Domain (1); Erroneous initiation (1); Mutagenesis (1); Natural variant (2); Sequence conflict (3); Zinc finger (1)|||aspartic-type endopeptidase activity; DNA integration|aspartic-type endopep…
CcLG08	9263801	C/A	8	9263801	999	A	A	C	C	C	C	A	C.cajan_16155	MISSENSE	NON_SYNONYMOUS_CODING	Gct/Tct	P04146|Copia protein (Gag-int-pol protein) [Cleaved into: Copia VLP protein; Copia protease (EC 3.4.23.-)]|GIP COPIA|Drosophila melanogaster (Fruit fly)|Active site (1); Alternative sequence (1); Chain (2); Domain (1); Erroneous initiation (1); Mutagenesis (1); Natural variant (2); Sequence conflict (3); Zinc finger (1)|||aspartic-type endopeptidase activity; DNA integration|aspartic-type endopep…
CcLG08	9263930	T/C	8	9263930	999	C	C	T	T	T	T	C	C.cajan_16155	MISSENSE	NON_SYNONYMOUS_CODING	Act/Gct	P04146|Copia protein (Gag-int-pol protein) [Cleaved into: Copia VLP protein; Copia protease (EC 3.4.23.-)]|GIP COPIA|Drosophila melanogaster (Fruit fly)|Active site (1); Alternative sequence (1); Chain (2); Domain (1); Erroneous initiation (1); Mutagenesis (1); Natural variant (2); Sequence conflict (3); Zinc finger (1)|||aspartic-type endopeptidase activity; DNA integration|aspartic-type endopep…
CcLG08	9264007	G/A	8	9264007	999	A	A	G	G	G	G	A	C.cajan_16155	MISSENSE	NON_SYNONYMOUS_CODING	tCa/tTa	P04146|Copia protein (Gag-int-pol protein) [Cleaved into: Copia VLP protein; Copia protease (EC 3.4.23.-)]|GIP COPIA|Drosophila melanogaster (Fruit fly)|Active site (1); Alternative sequence (1); Chain (2); Domain (1); Erroneous initiation (1); Mutagenesis (1); Natural variant (2); Sequence conflict (3); Zinc finger (1)|||aspartic-type endopeptidase activity; DNA integration|aspartic-type endopep…
CcLG08	9264252	T/C	8	9264252	142	C	C	T	T	T	T	C	C.cajan_16155	SILENT	SYNONYMOUS_CODING	agA/agG	P04146|Copia protein (Gag-int-pol protein) [Cleaved into: Copia VLP protein; Copia protease (EC 3.4.23.-)]|GIP COPIA|Drosophila melanogaster (Fruit fly)|Active site (1); Alternative sequence (1); Chain (2); Domain (1); Erroneous initiation (1); Mutagenesis (1); Natural variant (2); Sequence conflict (3); Zinc finger (1)|||aspartic-type endopeptidase activity; DNA integration|aspartic-type endopep…
CcLG08	9264760	C/T	8	9264760	999	T	T	C	C	C	C	T	C.cajan_16156	MISSENSE	NON_SYNONYMOUS_CODING	Gaa/Aaa	P10978|Retrovirus-related Pol polyprotein from transposon TNT 1-94 [Includes: Protease (EC 3.4.23.-); Reverse transcriptase (EC 2.7.7.49); Endonuclease]||Nicotiana tabacum (Common tobacco)|Active site (1); Chain (1); Domain (1); Zinc finger (1)|||aspartic-type endopeptidase activity; DNA integration; endonuclease activity; RNA-directed DNA polymerase activity|aspartic-type endopeptidase activity;…
CcLG08	9264867	A/G	8	9264867	999	G	G	A	A	A	A	G	C.cajan_16156	MISSENSE	NON_SYNONYMOUS_CODING	gTc/gCc	P10978|Retrovirus-related Pol polyprotein from transposon TNT 1-94 [Includes: Protease (EC 3.4.23.-); Reverse transcriptase (EC 2.7.7.49); Endonuclease]||Nicotiana tabacum (Common tobacco)|Active site (1); Chain (1); Domain (1); Zinc finger (1)|||aspartic-type endopeptidase activity; DNA integration; endonuclease activity; RNA-directed DNA polymerase activity|aspartic-type endopeptidase activity;…
CcLG08	9264953	C/T	8	9264953	999	T	T	C	C	C	C	T	C.cajan_16156	SILENT	SYNONYMOUS_CODING	tcG/tcA	P10978|Retrovirus-related Pol polyprotein from transposon TNT 1-94 [Includes: Protease (EC 3.4.23.-); Reverse transcriptase (EC 2.7.7.49); Endonuclease]||Nicotiana tabacum (Common tobacco)|Active site (1); Chain (1); Domain (1); Zinc finger (1)|||aspartic-type endopeptidase activity; DNA integration; endonuclease activity; RNA-directed DNA polymerase activity|aspartic-type endopeptidase activity;…
CcLG08	9265043	T/G	8	9265043	999	G	G	T	T	T	T	G	C.cajan_16156	MISSENSE	NON_SYNONYMOUS_CODING	aaA/aaC	P10978|Retrovirus-related Pol polyprotein from transposon TNT 1-94 [Includes: Protease (EC 3.4.23.-); Reverse transcriptase (EC 2.7.7.49); Endonuclease]||Nicotiana tabacum (Common tobacco)|Active site (1); Chain (1); Domain (1); Zinc finger (1)|||aspartic-type endopeptidase activity; DNA integration; endonuclease activity; RNA-directed DNA polymerase activity|aspartic-type endopeptidase activity;…
CcLG08	9265050	C/T	8	9265050	999	T	T	C	C	C	C	T	C.cajan_16156	MISSENSE	NON_SYNONYMOUS_CODING	gGa/gAa	P10978|Retrovirus-related Pol polyprotein from transposon TNT 1-94 [Includes: Protease (EC 3.4.23.-); Reverse transcriptase (EC 2.7.7.49); Endonuclease]||Nicotiana tabacum (Common tobacco)|Active site (1); Chain (1); Domain (1); Zinc finger (1)|||aspartic-type endopeptidase activity; DNA integration; endonuclease activity; RNA-directed DNA polymerase activity|aspartic-type endopeptidase activity;…
CcLG08	9265101	G/T	8	9265101	999	T	T	G	G	G	G	T			INTERGENIC
CcLG08	9265283	C/T	8	9265283	999	T	T	C	C	C	C	T			INTERGENIC
CcLG08	9265797	G/A	8	9265797	999	A	A	G	G	G	G	A			INTERGENIC
CcLG08	9266099	C/T	8	9266099	69.6	T	T	C	C	C	C	T	C.cajan_16158	MISSENSE	NON_SYNONYMOUS_CODING	Gaa/Aaa	P10978|Retrovirus-related Pol polyprotein from transposon TNT 1-94 [Includes: Protease (EC 3.4.23.-); Reverse transcriptase (EC 2.7.7.49); Endonuclease]||Nicotiana tabacum (Common tobacco)|Active site (1); Chain (1); Domain (1); Zinc finger (1)|||aspartic-type endopeptidase activity; DNA integration; endonuclease activity; RNA-directed DNA polymerase activity|aspartic-type endopeptidase activity;…
CcLG08	9266233	AT/A	8	9266233	999	A	A	AT	AT	AT	AT	A	C.cajan_16158		FRAME_SHIFT	-	P10978|Retrovirus-related Pol polyprotein from transposon TNT 1-94 [Includes: Protease (EC 3.4.23.-); Reverse transcriptase (EC 2.7.7.49); Endonuclease]||Nicotiana tabacum (Common tobacco)|Active site (1); Chain (1); Domain (1); Zinc finger (1)|||aspartic-type endopeptidase activity; DNA integration; endonuclease activity; RNA-directed DNA polymerase activity|aspartic-type endopeptidase activity;…
CcLG08	9266326	C/A	8	9266326	999	A	A	C	C	C	C	A	C.cajan_16158	MISSENSE	NON_SYNONYMOUS_CODING	gGt/gTt	P10978|Retrovirus-related Pol polyprotein from transposon TNT 1-94 [Includes: Protease (EC 3.4.23.-); Reverse transcriptase (EC 2.7.7.49); Endonuclease]||Nicotiana tabacum (Common tobacco)|Active site (1); Chain (1); Domain (1); Zinc finger (1)|||aspartic-type endopeptidase activity; DNA integration; endonuclease activity; RNA-directed DNA polymerase activity|aspartic-type endopeptidase activity;…
CcLG08	9266636	G/A	8	9266636	999	A	A	G	G	G	G	A	C.cajan_16158	NONSENSE	STOP_GAINED	Cag/Tag	P10978|Retrovirus-related Pol polyprotein from transposon TNT 1-94 [Includes: Protease (EC 3.4.23.-); Reverse transcriptase (EC 2.7.7.49); Endonuclease]||Nicotiana tabacum (Common tobacco)|Active site (1); Chain (1); Domain (1); Zinc finger (1)|||aspartic-type endopeptidase activity; DNA integration; endonuclease activity; RNA-directed DNA polymerase activity|aspartic-type endopeptidase activity;…
CcLG08	9266711	G/A	8	9266711	146	A	A	G	G	G	G	A			INTERGENIC
CcLG08	9266884	A/G	8	9266884	999	G	G	A	A	A	A	G	C.cajan_16159	MISSENSE	NON_SYNONYMOUS_CODING	gTt/gCt	B9NKK3|Deleted.||||||||||||||||
CcLG08	9266983	G/A	8	9266983	999	A	A	G	G	G	G	A	C.cajan_16159	MISSENSE	NON_SYNONYMOUS_CODING	aCa/aTa	B9NKK3|Deleted.||||||||||||||||
CcLG08	9267023	A/G	8	9267023	999	G	G	A	A	A	A	G	C.cajan_16159	SILENT	SYNONYMOUS_CODING	Ttg/Ctg	B9NKK3|Deleted.||||||||||||||||
CcLG08	9267026	A/T	8	9267026	999	T	T	A	A	A	A	T	C.cajan_16159	MISSENSE	NON_SYNONYMOUS_CODING	Ttt/Att	B9NKK3|Deleted.||||||||||||||||
CcLG08	9267027	A/T	8	9267027	999	T	T	A	A	A	A	T	C.cajan_16159	MISSENSE	NON_SYNONYMOUS_CODING	aaT/aaA	B9NKK3|Deleted.||||||||||||||||
CcLG08	9267371	A/G	8	9267371	999	G	G	A	A	A	A	G	C.cajan_16159	MISSENSE	NON_SYNONYMOUS_CODING	Tcg/Ccg	B9NKK3|Deleted.||||||||||||||||
CcLG08	9267386	C/T	8	9267386	999	T	T	C	C	C	C	T	C.cajan_16159	MISSENSE	NON_SYNONYMOUS_CODING	Gat/Aat	B9NKK3|Deleted.||||||||||||||||
CcLG08	9267445	C/T	8	9267445	999	T	T	C	C	C	C	T			INTERGENIC
CcLG08	9267520	T/G	8	9267520	999	G	G	T	T	T	T	G			INTERGENIC
CcLG08	9269501	A/G	8	9269501	999	G	G	A	A	A	A	G			INTERGENIC
CcLG08	9269789	C/T	8	9269789	999	T	T	C	C	C	C	T			INTERGENIC
CcLG08	9270183	A/G	8	9270183	999	G	G	A	A	A	A	G			INTERGENIC
CcLG08	9270229	C/T	8	9270229	999	T	T	C	C	C	C	T			INTERGENIC
CcLG08	9270312	G/A	8	9270312	999	A	A	G	G	G	G	A			INTERGENIC
CcLG08	9270405	A/T	8	9270405	999	T	T	A	A	A	A	T			INTERGENIC
CcLG08	9270445	A/C	8	9270445	149	C	C	A	A	A	A	C			INTERGENIC
CcLG08	9270657	ATGATAGGTG/A	8	9270657	999	A	A	ATGATAGGTG	ATGATAGGTG	ATGATAGGTG	ATGATAGGTG	A			INTERGENIC
CcLG08	9271961	T/C	8	9271961	119	C	C	T	T	T	T	C			INTERGENIC
CcLG08	9271964	A/T	8	9271964	119	T	T	A	A	A	A	T			INTERGENIC
CcLG08	9272160	A/T	8	9272160	999	T	T	A	A	A	A	T			INTERGENIC
CcLG08	9272323	A/C	8	9272323	999	C	C	A	A	A	A	C			INTERGENIC
CcLG08	9272375	A/T	8	9272375	999	T	T	A	A	A	A	T			INTERGENIC
CcLG08	9272430	C/T	8	9272430	999	T	T	C	C	C	C	T			INTERGENIC
CcLG08	9272633	A/C	8	9272633	114	C	C	A	A	A	A	C			INTERGENIC
CcLG08	9273788	T/C	8	9273788	117	C	C	T	T	T	T	C			INTERGENIC
CcLG08	9273810	T/C	8	9273810	999	C	C	T	T	T	T	C			INTERGENIC
CcLG08	9273819	A/G	8	9273819	999	G	G	A	A	A	A	G			INTERGENIC
CcLG08	9273821	C/T	8	9273821	144	T	T	C	C	C	C	T			INTERGENIC
CcLG08	9273832	A/G	8	9273832	999	G	G	A	A	A	A	G			INTERGENIC
CcLG08	9274021	A/G	8	9274021	122	G	G	A	A	A	A	G			INTERGENIC
CcLG08	9274022	T/C	8	9274022	122	C	C	T	T	T	T	C			INTERGENIC
CcLG08	9274097	C/T	8	9274097	117	T	T	C	C	C	C	T			INTERGENIC
