# Supplementary material for: Molecular mapping and inheritance of restoration of fertility (Rf) in A4 hybrid system in pigeonpea (Cajanus cajan (L.) Millsp.)
Source: Theor Appl Genet. 2018 Apr 28;131(8):1605–14. doi: 10.1007/s00122-018-3101-y (PMC6061154; doi:10.1007/s00122-018-3101-y)
Supplement: Supplementary file 8 — ESM Table 3 Details on four target Indels identified in the QTL region and primer sequences (XLSX 9 kb) [file 122_2018_3101_MOESM8_ESM.xlsx]

## Sheet: ESM Table 3
ESM Table 3. Details on four target Indels identified in QTL regions and primer sequences
Primer name	Indel Length	Orientation	Primer Sequence	Primer Seq Length
CcLG08_RFQI1_F	6 bp	FORWARD	AGGGAGAATCCCTTGTTTGG	20 bp
CcLG08_RFQI1_R		REVERSE	AGACATCAACACCCGATTCA	20 bp
CcLG08_RFQI2_F	20 bp	FORWARD	CTTGGTGAGTTGCTGCTAGG	20 bp
CcLG08_RFQI2_R		REVERSE	AGGCTCACATCCTCAAGCTC	20 bp
CcLG08_RFQI3_F	14 bp	FORWARD	CTTTGTGGGCTCAGAATGAT	20 bp
CcLG08_RFQI3_R		REVERSE	CCACGTTACAATTCCAAATTAAA	23 bp
CcLG08_RFQI4_F	10 bp	FORWARD	GAATGCATTACTAGCACTCCTCAA	24 bp
CcLG08_RFQI4_R		REVERSE	GCTGAGGGTCTGAAGGTTTG	20 bp
