# Supplementary material for: Molecular mapping and inheritance of restoration of fertility (Rf) in A4 hybrid system in pigeonpea (Cajanus cajan (L.) Millsp.)
Source: Theor Appl Genet. 2018 Apr 28;131(8):1605–14. doi: 10.1007/s00122-018-3101-y (PMC6061154; doi:10.1007/s00122-018-3101-y)
Supplement: Supplementary file 9 — ESM Table 4 A comparative analysis between SSR-based study (Bohra et al. 2012) and SNP-based present study (XLSX 11 kb) [file 122_2018_3101_MOESM9_ESM.xlsx]

## Sheet: ESM Table 4
ESM Table 4. A comparative analysis between SSRs based study (Bohra et al. 2012) and SNPs based present study
Study	CcLG	Markers	Genomic region (bp)	QTLs for fertility restoration
				ICPA 2039 × ICPL 87119	ICPA 2039 × ICPR 2447	ICPA 2043 × ICPR 2671	ICPA 2043 × ICPR 3467
Present	CcLG08	SNPs	6388803 to 7664779	S8_6388803 to S8_6474381 (CIM); S8_7664779 to S8_6474381 (IM)	-	-	-
Bohra et al. 2012	LG06	SSR	-	-	QTL-RF-1 (CcM1522-CcM1821)	QTL-RF-4 (CcM1506- CcM1277); QTL-RF-5 (CcM2542- CcM1506)	QTL-RF-6 (CcM0374-CcM1506)
SSR (BACs) mapped on to genome sequence	CcLG08	SNPs and SSR	5598311 to 7664779	S8_6388803 to S8_6474381 (CIM); S8_7664779 to S8_6474381 (IM)	QTL-RF-1 (CcM1821)	QTL-RF-4 (CcM1506); QTL-RF-5 (CcM1506)	QTL-RF-6 (CcM0374-CcM1506)
